# Supplementary material for: Iodine biofortification of bean (Phaseolus vulgaris L.) and pea (Pisum sativum L.) plants cultivated in three different soils
Source: PLoS One. 2022 Oct 4;17(10):e0275589. doi: 10.1371/journal.pone.0275589 (PMC9531830; doi:10.1371/journal.pone.0275589)
Supplement: S1 File — (XLSX) [file pone.0275589.s001.xlsx]

## Sheet: Maximum quantum efficiency
Plant	Soil type	Iodine concentration in irrigation water (mg/L)	Maximum quantum efficiency (Fv/Fm) of photosystem (PS) II
bean	Sand	Control	0.738
bean	Sand	Control	0.722
bean	Sand	Control	0.746
bean	Sandy silt	Control	0.795
bean	Sandy silt	Control	0.730
bean	Sandy silt	Control	0.768
bean	Silt	Control	0.796
bean	Silt	Control	0.751
bean	Silt	Control	0.772
bean	Sand	0.1	0.816
bean	Sand	0.1	0.712
bean	Sand	0.1	0.663
bean	Sandy silt	0.1	0.802
bean	Sandy silt	0.1	0.747
bean	Sandy silt	0.1	0.807
bean	Silt	0.1	0.791
bean	Silt	0.1	0.816
bean	Silt	0.1	0.786
bean	Sand	0.5	0.782
bean	Sand	0.5	0.780
bean	Sand	0.5	0.772
bean	Sandy silt	0.5	0.802
bean	Sandy silt	0.5	0.794
bean	Sandy silt	0.5	0.784
bean	Silt	0.5	0.791
bean	Silt	0.5	0.723
bean	Silt	0.5	0.791
pea	Sand	Control	0.795
pea	Sand	Control	0.794
pea	Sand	Control	0.726
pea	Sandy silt	Control	0.754
pea	Sandy silt	Control	0.713
pea	Sandy silt	Control	0.820
pea	Silt	Control	0.792
pea	Silt	Control	0.805
pea	Silt	Control	NA
pea	Sand	0.1	0.799
pea	Sand	0.1	0.795
pea	Sand	0.1	0.799
pea	Sandy silt	0.1	0.803
pea	Sandy silt	0.1	0.753
pea	Sandy silt	0.1	0.790
pea	Silt	0.1	0.693
pea	Silt	0.1	0.766
pea	Silt	0.1	NA
pea	Sand	0.5	0.761
pea	Sand	0.5	0.791
pea	Sand	0.5	0.778
pea	Sandy silt	0.5	0.504
pea	Sandy silt	0.5	0.732
pea	Sandy silt	0.5	0.784
pea	Silt	0.5	0.691
pea	Silt	0.5	0.757
pea	Silt	0.5	NA

## Sheet: Dry mass
Plant	Soil type	Plant part	Iodine concentration in irrigation water (mg/L)	Dry mass (g)
bean	Sand	Root	Control	4.82
bean	Sand	Aerial part	Control	13.2
bean	Sand	Fruit	Control	10.8
bean	Sand	Root	Control	4.28
bean	Sand	Aerial part	Control	14.1
bean	Sand	Fruit	Control	5.64
bean	Sand	Root	Control	5.36
bean	Sand	Aerial part	Control	20.7
bean	Sand	Fruit	Control	8.23
bean	Sandy silt	Root	Control	1.67
bean	Sandy silt	Aerial part	Control	12.7
bean	Sandy silt	Fruit	Control	13.2
bean	Sandy silt	Root	Control	1.75
bean	Sandy silt	Aerial part	Control	12.1
bean	Sandy silt	Fruit	Control	13.3
bean	Sandy silt	Root	Control	1.48
bean	Sandy silt	Aerial part	Control	12.0
bean	Sandy silt	Fruit	Control	14.1
bean	Silt	Root	Control	2.14
bean	Silt	Aerial part	Control	13.5
bean	Silt	Fruit	Control	12.1
bean	Silt	Root	Control	2.09
bean	Silt	Aerial part	Control	12.5
bean	Silt	Fruit	Control	9.42
bean	Silt	Root	Control	1.81
bean	Silt	Aerial part	Control	13.6
bean	Silt	Fruit	Control	12.3
bean	Sand	Root	0.1	3.17
bean	Sand	Aerial part	0.1	13.1
bean	Sand	Fruit	0.1	9.55
bean	Sand	Root	0.1	2.78
bean	Sand	Aerial part	0.1	13.1
bean	Sand	Fruit	0.1	8.67
bean	Sand	Root	0.1	3.00
bean	Sand	Aerial part	0.1	13.2
bean	Sand	Fruit	0.1	9.11
bean	Sandy silt	Root	0.1	1.49
bean	Sandy silt	Aerial part	0.1	11.4
bean	Sandy silt	Fruit	0.1	12.5
bean	Sandy silt	Root	0.1	1.43
bean	Sandy silt	Aerial part	0.1	9.59
bean	Sandy silt	Fruit	0.1	13.2
bean	Sandy silt	Root	0.1	1.36
bean	Sandy silt	Aerial part	0.1	8.94
bean	Sandy silt	Fruit	0.1	13.9
bean	Silt	Root	0.1	1.63
bean	Silt	Aerial part	0.1	13.3
bean	Silt	Fruit	0.1	11.2
bean	Silt	Root	0.1	2.35
bean	Silt	Aerial part	0.1	12.0
bean	Silt	Fruit	0.1	10.6
bean	Silt	Root	0.1	2.35
bean	Silt	Aerial part	0.1	9.64
bean	Silt	Fruit	0.1	10.8
bean	Sand	Root	0.5	2.40
bean	Sand	Aerial part	0.5	10.1
bean	Sand	Fruit	0.5	6.62
bean	Sand	Root	0.5	2.58
bean	Sand	Aerial part	0.5	13.0
bean	Sand	Fruit	0.5	4.37
bean	Sand	Root	0.5	1.45
bean	Sand	Aerial part	0.5	9.09
bean	Sand	Fruit	0.5	3.59
bean	Sandy silt	Root	0.5	1.46
bean	Sandy silt	Aerial part	0.5	11.4
bean	Sandy silt	Fruit	0.5	9.63
bean	Sandy silt	Root	0.5	1.73
bean	Sandy silt	Aerial part	0.5	10.4
bean	Sandy silt	Fruit	0.5	11.1
bean	Sandy silt	Root	0.5	1.48
bean	Sandy silt	Aerial part	0.5	10.2
bean	Sandy silt	Fruit	0.5	12.6
bean	Silt	Root	0.5	1.89
bean	Silt	Aerial part	0.5	12.2
bean	Silt	Fruit	0.5	7.50
bean	Silt	Root	0.5	2.17
bean	Silt	Aerial part	0.5	11.3
bean	Silt	Fruit	0.5	9.38
bean	Silt	Root	0.5	2.10
bean	Silt	Aerial part	0.5	12.4
bean	Silt	Fruit	0.5	7.25
pea	Sand	Root	Control	0.70
pea	Sand	Aerial part	Control	3.89
pea	Sand	Fruit	Control	10.3
pea	Sand	Root	Control	0.57
pea	Sand	Aerial part	Control	5.24
pea	Sand	Fruit	Control	10.2
pea	Sand	Root	Control	1.13
pea	Sand	Aerial part	Control	4.95
pea	Sand	Fruit	Control	8.25
pea	Sandy silt	Root	Control	0.65
pea	Sandy silt	Aerial part	Control	4.72
pea	Sandy silt	Fruit	Control	8.56
pea	Sandy silt	Root	Control	0.42
pea	Sandy silt	Aerial part	Control	7.75
pea	Sandy silt	Fruit	Control	13.5
pea	Sandy silt	Root	Control	0.73
pea	Sandy silt	Aerial part	Control	6.55
pea	Sandy silt	Fruit	Control	9.70
pea	Silt	Root	Control	0.61
pea	Silt	Aerial part	Control	3.74
pea	Silt	Fruit	Control	8.83
pea	Silt	Root	Control	0.87
pea	Silt	Aerial part	Control	5.86
pea	Silt	Fruit	Control	11.0
pea	Silt	Root	Control	0.45
pea	Silt	Aerial part	Control	6.04
pea	Silt	Fruit	Control	6.39
pea	Sand	Root	0.1	1.21
pea	Sand	Aerial part	0.1	6.03
pea	Sand	Fruit	0.1	11.1
pea	Sand	Root	0.1	0.81
pea	Sand	Aerial part	0.1	7.38
pea	Sand	Fruit	0.1	8.30
pea	Sand	Root	0.1	0.62
pea	Sand	Aerial part	0.1	5.38
pea	Sand	Fruit	0.1	8.29
pea	Sandy silt	Root	0.1	0.55
pea	Sandy silt	Aerial part	0.1	5.68
pea	Sandy silt	Fruit	0.1	8.80
pea	Sandy silt	Root	0.1	0.75
pea	Sandy silt	Aerial part	0.1	5.99
pea	Sandy silt	Fruit	0.1	12.0
pea	Sandy silt	Root	0.1	1.14
pea	Sandy silt	Aerial part	0.1	9.75
pea	Sandy silt	Fruit	0.1	9.76
pea	Silt	Root	0.1	0.18
pea	Silt	Aerial part	0.1	3.56
pea	Silt	Fruit	0.1	9.97
pea	Silt	Root	0.1	0.72
pea	Silt	Aerial part	0.1	4.89
pea	Silt	Fruit	0.1	11.2
pea	Silt	Root	0.1	0.44
pea	Silt	Aerial part	0.1	4.16
pea	Silt	Fruit	0.1	8.89
pea	Sand	Root	0.5	0.89
pea	Sand	Aerial part	0.5	7.39
pea	Sand	Fruit	0.5	10.7
pea	Sand	Root	0.5	0.61
pea	Sand	Aerial part	0.5	7.31
pea	Sand	Fruit	0.5	8.65
pea	Sand	Root	0.5	0.64
pea	Sand	Aerial part	0.5	7.41
pea	Sand	Fruit	0.5	5.69
pea	Sandy silt	Root	0.5	0.56
pea	Sandy silt	Aerial part	0.5	5.87
pea	Sandy silt	Fruit	0.5	10.9
pea	Sandy silt	Root	0.5	1.02
pea	Sandy silt	Aerial part	0.5	6.04
pea	Sandy silt	Fruit	0.5	10.6
pea	Sandy silt	Root	0.5	0.64
pea	Sandy silt	Aerial part	0.5	8.37
pea	Sandy silt	Fruit	0.5	11.3
pea	Silt	Root	0.5	0.59
pea	Silt	Aerial part	0.5	4.45
pea	Silt	Fruit	0.5	8.08
pea	Silt	Root	0.5	0.35
pea	Silt	Aerial part	0.5	3.45
pea	Silt	Fruit	0.5	8.54
pea	Silt	Root	0.5	0.68
pea	Silt	Aerial part	0.5	5.42
pea	Silt	Fruit	0.5	10.3

## Sheet: Elemental concentrations
Plant	Soil type	Plant part	Iodine concnetration in irrigation water (mg/L)	I (mg/kg)	Mg (mg/kg)	P (mg/kg)	Mn (mg/kg)	Fe (mg/kg)	Cu (mg/kg)	Zn (mg/kg)	B (mg/kg)
bean	Sand	Root	Control	2.02	7995	3762	67	1362	6	198	20
bean	Sand	Aerial part	Control	1.25	4436	2531	91	160	NA	45	26
bean	Sand	Fruit	Control	NA	NA	NA	NA	NA	NA	NA	NA
bean	Sand	Root	Control	2.39	7942	4487	85	815	9	250	21
bean	Sand	Aerial part	Control	1.21	4445	2592	67	146	67	52	23
bean	Sand	Fruit	Control	0.10	2399	3665	22	93	4	46	17
bean	Sand	Root	Control	2.02	8284	NA	100	NA	9	168	23
bean	Sand	Aerial part	Control	1.04	4410	NA	49	149	74	46	24
bean	Sand	Fruit	Control	0.04	2284	3618	25	105	3	43	22
bean	Sandy silt	Root	Control	2.20	5064	3868	27	1026	8	154	20
bean	Sandy silt	Aerial part	Control	1.81	4491	3115	67	218	159	48	29
bean	Sandy silt	Fruit	Control	0.05	2655	3741	23	74	4	47	17
bean	Sandy silt	Root	Control	2.03	4443	3876	24	830	7	159	17
bean	Sandy silt	Aerial part	Control	1.52	4586	3011	76	260	199	52	29
bean	Sandy silt	Fruit	Control	0.07	2693	4112	21	74	5	49	16
bean	Sandy silt	Root	Control	1.61	4589	3478	22	905	4	NA	17
bean	Sandy silt	Aerial part	Control	NA	4506	2795	52	184	135	52	24
bean	Sandy silt	Fruit	Control	NA	2372	3681	20	79	4	45	15
bean	Silt	Root	Control	1.58	5920	4224	26	693	4	177	17
bean	Silt	Aerial part	Control	1.63	6937	3446	70	228	193	47	32
bean	Silt	Fruit	Control	0.08	2656	4477	16	73	4	51	17
bean	Silt	Root	Control	1.93	5537	3851	26	935	4	165	17
bean	Silt	Aerial part	Control	1.28	6911	3668	61	236	184	52	25
bean	Silt	Fruit	Control	0.05	3044	4755	20	81	5	48	20
bean	Silt	Root	Control	2.52	6077	4619	NA	1394	NA	185	22
bean	Silt	Aerial part	Control	1.39	6896	3039	75	249	237	49	29
bean	Silt	Fruit	Control	0.06	2928	4275	19	74	4	45	16
bean	Sand	Root	0.1	3.92	8102	4229	83	1845	3	217	21
bean	Sand	Aerial part	0.1	2.02	5107	2326	109	190	101	40	31
bean	Sand	Fruit	0.1	0.27	NA	3712	23	106	3	49	17
bean	Sand	Root	0.1	4.18	8218	4930	68	1354	6	155	22
bean	Sand	Aerial part	0.1	1.83	5431	2718	93	193	NA	39	28
bean	Sand	Fruit	0.1	0.22	2973	4356	25	124	4	44	21
bean	Sand	Root	0.1	NA	7940	5260	NA	NA	5	196	22
bean	Sand	Aerial part	0.1	NA	4749	3011	92	194	62	47	35
bean	Sand	Fruit	0.1	0.35	3311	NA	NA	121	5	53	29
bean	Sandy silt	Root	0.1	4.97	NA	4096	27	922	6	193	20
bean	Sandy silt	Aerial part	0.1	2.92	5276	3258	91	213	224	56	35
bean	Sandy silt	Fruit	0.1	0.26	3193	4882	26	136	6	53	18
bean	Sandy silt	Root	0.1	3.09	3578	3632	23	822	4	150	16
bean	Sandy silt	Aerial part	0.1	2.74	5368	3324	85	199	230	54	31
bean	Sandy silt	Fruit	0.1	0.34	2974	4530	24	81	5	53	19
bean	Sandy silt	Root	0.1	3.32	3563	3759	26	989	5	177	16
bean	Sandy silt	Aerial part	0.1	3.00	5004	3075	72	193	221	56	32
bean	Sandy silt	Fruit	0.1	0.34	3022	4563	22	81	6	62	16
bean	Silt	Root	0.1	3.04	6332	4509	29	997	8	180	20
bean	Silt	Aerial part	0.1	2.97	6939	3090	65	181	172	42	29
bean	Silt	Fruit	0.1	0.06	3102	4621	18	75	4	47	20
bean	Silt	Root	0.1	2.58	5431	4332	23	615	4	161	18
bean	Silt	Aerial part	0.1	2.43	7700	3514	72	252	196	55	31
bean	Silt	Fruit	0.1	0.09	3080	4945	19	82	4	49	21
bean	Silt	Root	0.1	2.49	5317	4117	27	907	5	216	19
bean	Silt	Aerial part	0.1	2.19	6993	3470	75	209	205	49	32
bean	Silt	Fruit	0.1	NA	2828	4612	18	80	4	60	19
bean	Sand	Root	0.5	45.4	13943	4809	87	1446	5	179	22
bean	Sand	Aerial part	0.5	13.3	5253	4571	81	245	41	49	28
bean	Sand	Fruit	0.5	0.95	2670	5375	27	108	4	45	20
bean	Sand	Root	0.5	37.4	14489	5250	124	1365	6	181	20
bean	Sand	Aerial part	0.5	14.7	5039	4126	99	275	52	48	25
bean	Sand	Fruit	0.5	1.37	3497	6331	NA	164	5	52	22
bean	Sand	Root	0.5	28.1	13568	4934	93	NA	5	185	18
bean	Sand	Aerial part	0.5	NA	5780	4226	132	190	78	47	25
bean	Sand	Fruit	0.5	1.19	3104	5956	36	121	5	55	22
bean	Sandy silt	Root	0.5	27.0	NA	4441	38	1221	6	195	17
bean	Sandy silt	Aerial part	0.5	57.3	4806	3750	85	228	185	48	28
bean	Sandy silt	Fruit	0.5	1.28	3430	NA	33	125	6	57	18
bean	Sandy silt	Root	0.5	17.1	4230	4266	33	1656	6	174	15
bean	Sandy silt	Aerial part	0.5	38.3	4722	3658	83	232	194	72	35
bean	Sandy silt	Fruit	0.5	1.05	3080	4631	27	112	5	51	16
bean	Sandy silt	Root	0.5	21.1	4442	4454	41	1514	NA	194	15
bean	Sandy silt	Aerial part	0.5	45.0	4404	3408	87	254	169	51	27
bean	Sandy silt	Fruit	0.5	0.68	2899	4668	27	114	6	67	15
bean	Silt	Root	0.5	18.4	8357	5536	NA	NA	10	195	18
bean	Silt	Aerial part	0.5	23.5	7028	3983	77	259	177	48	26
bean	Silt	Fruit	0.5	1.61	4111	6448	28	146	6	72	21
bean	Silt	Root	0.5	17.8	8102	5056	36	915	7	185	16
bean	Silt	Aerial part	0.5	30.2	7537	3791	66	189	154	46	27
bean	Silt	Fruit	0.5	1.63	3438	NA	21	109	5	57	19
bean	Silt	Root	0.5	15.6	8316	5084	37	1008	7	247	16
bean	Silt	Aerial part	0.5	27.0	6805	4128	86	308	179	46	29
bean	Silt	Fruit	0.5	1.65	4141	6965	33	159	7	70	19
pea	Sand	Root	Control	1.06	8368	5437	62	1212	17	248	15
pea	Sand	Aerial part	Control	0.55	6344	2410	87	153	3	45	33
pea	Sand	Fruit	Control	0.02	1431	7105	15	56	6	76	11
pea	Sand	Root	Control	1.15	9393	5686	58	1034	21	221	18
pea	Sand	Aerial part	Control	0.64	5023	2579	86	139	4	48	27
pea	Sand	Fruit	Control	0.02	1599	6754	15	59	7	66	12
pea	Sand	Root	Control	1.09	8767	5882	65	1501	19	265	17
pea	Sand	Aerial part	Control	0.71	5467	2687	80	164	4	53	29
pea	Sand	Fruit	Control	0.01	1832	8520	17	67	8	70	12
pea	Sandy silt	Root	Control	0.53	3438	7769	31	599	21	301	17
pea	Sandy silt	Aerial part	Control	0.71	4969	3112	55	153	4	102	60
pea	Sandy silt	Fruit	Control	0.01	1632	8623	12	77	8	84	10
pea	Sandy silt	Root	Control	0.77	3721	5623	33	696	14	266	18
pea	Sandy silt	Aerial part	Control	0.92	3856	2656	50	131	4	109	47
pea	Sandy silt	Fruit	Control	0.02	1579	7387	13	79	9	88	11
pea	Sandy silt	Root	Control	0.84	2898	7123	29	563	29	296	18
pea	Sandy silt	Aerial part	Control	0.87	3902	2417	48	171	5	95	48
pea	Sandy silt	Fruit	Control	0.01	1296	7610	11	77	7	88	9
pea	Silt	Root	Control	0.88	4316	8170	60	1395	20	337	19
pea	Silt	Aerial part	Control	1.14	5438	2221	68	221	5	41	35
pea	Silt	Fruit	Control	0.02	1647	7719	15	67	7	86	10
pea	Silt	Root	Control	1.35	5409	5727	68	1555	24	348	18
pea	Silt	Aerial part	Control	0.95	4152	1754	69	216	4	40	35
pea	Silt	Fruit	Control	0.02	1556	7485	15	77	7	83	19
pea	Silt	Root	Control	1.11	4829	8080	59	1229	20	304	16
pea	Silt	Aerial part	Control	0.70	3887	2092	73	213	5	43	34
pea	Silt	Fruit	Control	0.01	1936	7551	18	89	9	92	12
pea	Sand	Root	0.1	3.95	12511	7829	64	2040	26	203	16
pea	Sand	Aerial part	0.1	1.58	6288	3203	88	209	4	30	26
pea	Sand	Fruit	0.1	0.13	1608	10043	14	85	7	48	10
pea	Sand	Root	0.1	6.19	13006	8847	60	1826	23	233	21
pea	Sand	Aerial part	0.1	1.60	5242	3833	69	144	4	34	21
pea	Sand	Fruit	0.1	0.08	1677	9537	14	93	7	52	9
pea	Sand	Root	0.1	6.64	10727	8431	64	2045	23	244	17
pea	Sand	Aerial part	0.1	1.71	6236	3190	77	178	4	35	21
pea	Sand	Fruit	0.1	0.09	2086	10577	18	130	8	62	11
pea	Sandy silt	Root	0.1	5.28	5412	8043	25	1034	24	239	16
pea	Sandy silt	Aerial part	0.1	1.85	5058	2995	58	287	4	68	41
pea	Sandy silt	Fruit	0.1	0.09	1781	11359	11	117	7	80	10
pea	Sandy silt	Root	0.1	6.64	4190	7528	30	948	22	230	17
pea	Sandy silt	Aerial part	0.1	2.62	5200	2690	45	206	5	72	31
pea	Sandy silt	Fruit	0.1	0.10	1571	9690	12	108	7	71	11
pea	Sandy silt	Root	0.1	4.12	8593	8478	25	1244	29	205	29
pea	Sandy silt	Aerial part	0.1	2.30	3600	2773	48	249	4	72	37
pea	Sandy silt	Fruit	0.1	0.11	1927	8961	12	112	7	80	12
pea	Silt	Root	0.1	3.64	6300	7543	56	1198	24	341	14
pea	Silt	Aerial part	0.1	2.47	6979	2241	92	273	5	37	33
pea	Silt	Fruit	0.1	0.07	1914	10356	16	93	7	56	13
pea	Silt	Root	0.1	5.33	5436	6996	62	1422	22	287	18
pea	Silt	Aerial part	0.1	2.36	5020	1707	98	346	3	29	25
pea	Silt	Fruit	0.1	0.08	1999	10474	18	90	8	70	11
pea	Silt	Root	0.1	6.27	7891	7484	61	1455	23	278	18
pea	Silt	Aerial part	0.1	2.42	5598	2087	97	316	4	36	32
pea	Silt	Fruit	0.1	0.04	2014	10125	18	94	8	63	10
pea	Sand	Root	0.5	39.3	12118	10260	106	2427	23	205	17
pea	Sand	Aerial part	0.5	15.9	4884	3653	72	168	3	27	29
pea	Sand	Fruit	0.5	0.35	1399	5698	14	63	6	45	12
pea	Sand	Root	0.5	42.9	11782	10493	134	2155	19	171	14
pea	Sand	Aerial part	0.5	25.8	5017	3882	85	180	4	27	41
pea	Sand	Fruit	0.5	0.39	1248	5881	14	61	7	50	11
pea	Sand	Root	0.5	37.0	10440	10904	101	2943	20	157	18
pea	Sand	Aerial part	0.5	28.8	5543	3734	70	143	4	25	31
pea	Sand	Fruit	0.5	0.39	1141	7052	16	61	7	46	11
pea	Sandy silt	Root	0.5	40.8	4607	9784	45	1356	27	175	20
pea	Sandy silt	Aerial part	0.5	17.9	5213	3626	63	220	4	68	47
pea	Sandy silt	Fruit	0.5	0.36	1227	7009	12	91	8	79	10
pea	Sandy silt	Root	0.5	34.2	3812	10405	54	1284	26	187	18
pea	Sandy silt	Aerial part	0.5	12.6	5135	3710	64	193	4	62	47
pea	Sandy silt	Fruit	0.5	0.38	1266	7017	11	97	8	67	10
pea	Sandy silt	Root	0.5	31.5	5246	9412	57	1842	20	172	18
pea	Sandy silt	Aerial part	0.5	13.5	5115	3958	54	195	4	56	36
pea	Sandy silt	Fruit	0.5	0.37	1372	7351	13	85	9	81	11
pea	Silt	Root	0.5	34.2	7472	9455	102	2445	31	186	19
pea	Silt	Aerial part	0.5	13.5	5188	2334	106	215	6	47	30
pea	Silt	Fruit	0.5	0.40	1287	7861	16	86	7	69	12
pea	Silt	Root	0.5	34.1	5669	11633	95	2497	30	235	17
pea	Silt	Aerial part	0.5	12.1	5674	2101	126	267	5	49	36
pea	Silt	Fruit	0.5	0.41	1542	7216	17	79	7	65	12
pea	Silt	Root	0.5	29.1	5925	9513	113	2473	27	188	20
pea	Silt	Aerial part	0.5	16.5	5036	1747	116	255	4	43	30
pea	Silt	Fruit	0.5	0.35	1491	6232	18	76	7	59	10
